# Supplementary material for: Control of mitophagy initiation and progression by the TBK1 adaptors NAP1 and SINTBAD
Source: Nat Struct Mol Biol. 2024 Jun 25;31(11):1717–31. doi: 10.1038/s41594-024-01338-y (PMC11564117; doi:10.1038/s41594-024-01338-y)
Supplement: Supplementary file 4 — Statistical Source Data [file 41594_2024_1338_MOESM4_ESM.xlsx]

## Sheet: Fig. 1C
			-			O/A			O/A+BafA1						Šídák's multiple comparisons test	Mean Diff,	95,00% CI of diff,	Below threshold?	Summary	Adjusted P Value
		NAP1	0.952352	0.93935	1.03318	0.0947427	0.125985	0.19684	0.377767	0.405224	0.445806
		SINTBAD	1.13372	1.06126	1.16809	0.15994	0.110826	0.183997	0.608508	0.435162	0.455357				NAP1
															- vs. O/A	0.8358	0,7389 to 0,9326	Yes	***	0.0007
															- vs. O/A+BafA1	0.5654	0,4437 to 0,6870	Yes	**	0.0024
															O/A vs. O/A+BafA1	-0.2704	-0,3521 to -0,1887	Yes	**	0.0047
															SINTBAD
															- vs. O/A	0.9694	0,8940 to 1,045	Yes	***	0.0003
															- vs. O/A+BafA1	0.6213	0,2105 to 1,032	Yes	*	0.0224
															O/A vs. O/A+BafA1	-0.3481	-0,7463 to 0,05011	No	ns	0.0646
