# Supplementary material for: Control of mitophagy initiation and progression by the TBK1 adaptors NAP1 and SINTBAD
Source: Nat Struct Mol Biol. 2024 Jun 25;31(11):1717–31. doi: 10.1038/s41594-024-01338-y (PMC11564117; doi:10.1038/s41594-024-01338-y)
Supplement: Supplementary file 6 — Statistical Source Data [file 41594_2024_1338_MOESM6_ESM.xlsx]

## Sheet: Fig. 2A
		OA Treatment (Hours)	WT			NAP1 KO (#32)			NAP1 KO (#63)					Tukey's multiple comparisons test	Mean Diff,	95,00% CI of diff,	Below threshold?	Summary	Adjusted P Value
		0	0.1	0.1	0.1	0.1	0.1	0.1	0.1	0.1	0.1
		2	1.6	0.4	5	0.7	3	14.4	2.6	3	2.5			Row 1
		4	25.4	0.9	10.9	17	40.4	26.5	35.6	40.4	5.9			WT vs. NAP1 KO (#32)	0	-29,43 to 29,43	No	ns	>0,9999
		6	66.8	30.4	30.6	54.3	78.8	53.5	72.2	78.8	27.3			WT vs. NAP1 KO (#63)	0	-29,43 to 29,43	No	ns	>0,9999
		8	81.1	52.5	44.1	77.1	93.69	71.7	87.1	93.69	49.5			NAP1 KO (#32) vs. NAP1 KO (#63)	0	-29,43 to 29,43	No	ns	>0,9999
														Row 2
														WT vs. NAP1 KO (#32)	-3.7	-33,13 to 25,73	No	ns	0.9485
														WT vs. NAP1 KO (#63)	-0.3667	-29,80 to 29,06	No	ns	0.9995
														NAP1 KO (#32) vs. NAP1 KO (#63)	3.333	-26,10 to 32,76	No	ns	0.958
														Row 3
														WT vs. NAP1 KO (#32)	-15.57	-45,00 to 13,86	No	ns	0.404
														WT vs. NAP1 KO (#63)	-14.9	-44,33 to 14,53	No	ns	0.4349
														NAP1 KO (#32) vs. NAP1 KO (#63)	0.6667	-28,76 to 30,10	No	ns	0.9983
														Row 4
														WT vs. NAP1 KO (#32)	-19.6	-49,03 to 9,829	No	ns	0.2442
														WT vs. NAP1 KO (#63)	-16.83	-46,26 to 12,60	No	ns	0.3486
														NAP1 KO (#32) vs. NAP1 KO (#63)	2.767	-26,66 to 32,20	No	ns	0.9709
														Row 5
														WT vs. NAP1 KO (#32)	-21.6	-51,03 to 7,833	No	ns	0.1838
														WT vs. NAP1 KO (#63)	-17.53	-46,96 to 11,90	No	ns	0.32
														NAP1 KO (#32) vs. NAP1 KO (#63)	4.067	-25,36 to 33,50	No	ns	0.9382

## Sheet: Fig. 2B
		OA Treatment (Hours)	WT			SINTBAD KO (#7)					Šídák's multiple comparisons test	Mean Diff,	95,00% CI of diff,	Below threshold?	Summary	Adjusted P Value
		0	0.2	0.2	0.2	0.2	0.2	0.2
		2	2.5	1.1	1.7	15.8	2.3	6.1			WT - SINTBAD KO (#7)
		4	45.3	14.5	37.3	85.5	32.8	52.4			Row 4	0	-29,37 to 29,37	No	ns	>0,9999
		6	80.8	55.2	47.6	96.98	74.7	84.8			Row 5	-6.3	-35,67 to 23,07	No	ns	0.9815
		8	89.1	74.6	66.4	98.1	86.2	91.71			Row 6	-24.53	-53,90 to 4,836	No	ns	0.1324
											Row 7	-24.29	-53,66 to 5,076	No	ns	0.1386
											Row 8	-15.3	-44,67 to 14,07	No	ns	0.5693

## Sheet: Fig. 2C
		OA Treatment (Hours)	WT			NAP1/SINTBAD DKO (#13)			NAP1/SINTBAD DKO (#14)					Tukey's multiple comparisons test	Mean Diff,	95,00% CI of diff,	Below threshold?	Summary	Adjusted P Value
		0	0.2	0.2	0.2	0.2	0.2	0.2	0.2	0.2	0.2
		2	2.5	1.1	1.7	6.8	7	16.9	6	0.6	16.2			Row 4
		4	45.3	14.5	18.7	56.7	53.1	72.3	57.8	73.3	72.3			WT vs. DKO (#13)	0	-16,52 to 16,52	No	ns	>0,9999
		6	80.8	55.2	47.6	90.48	86.8	91.99	90.87	96.04	90.81			WT vs. DKO (#14)	0	-16,52 to 16,52	No	ns	>0,9999
		8	89.1	74.6	66.4	96.3	94.96	96.68	97.55	97.48	94.28			DKO (#13) vs. DKO (#14)	0	-16,52 to 16,52	No	ns	>0,9999
														Row 5
														WT vs. DKO (#13)	-8.467	-24,98 to 8,051	No	ns	0.4263
														WT vs. DKO (#14)	-5.833	-22,35 to 10,68	No	ns	0.6627
														DKO (#13) vs. DKO (#14)	2.633	-13,88 to 19,15	No	ns	0.9186
														Row 6
														WT vs. DKO (#13)	-34.53	-51,05 to -18,02	Yes	****	<0,0001
														WT vs. DKO (#14)	-41.63	-58,15 to -25,12	Yes	****	<0,0001
														DKO (#13) vs. DKO (#14)	-7.1	-23,62 to 9,418	No	ns	0.546
														Row 7
														WT vs. DKO (#13)	-28.56	-45,07 to -12,04	Yes	***	0.0005
														WT vs. DKO (#14)	-31.37	-47,89 to -14,86	Yes	***	0.0002
														DKO (#13) vs. DKO (#14)	-2.817	-19,33 to 13,70	No	ns	0.9075
														Row 8
														WT vs. DKO (#13)	-19.28	-35,80 to -2,762	Yes	*	0.0195
														WT vs. DKO (#14)	-19.74	-36,25 to -3,219	Yes	*	0.0165
														DKO (#13) vs. DKO (#14)	-0.4567	-16,97 to 16,06	No	ns	0.9974

## Sheet: Fig. 2D
			WT	NAP1 (#32)	NAP1 (#62)	SINTBAD (#7)	DKO (#13)	DKO (#14)			Dunnett's multiple comparisons test	Mean Diff,	95,00% CI of diff,	Below threshold?	Summary	Adjusted P Value	A-?
		Repl.1	54	41	35	38	26	25			WT vs. NAP1 (#32)	3.667	-30,67 to 38,00	No	ns	0.9974	B	NAP1 (#32)
		Repl.2	50	74	61	71	27	27			WT vs. NAP1 (#62)	12	-22,33 to 46,33	No	ns	0.7661	C	NAP1 (#62)
		Repl.3	63	41	35	71	9	4			WT vs. SINTBAD (#7)	-4.333	-38,67 to 30,00	No	ns	0.995	D	SINTBAD (#7)
											WT vs. DKO (#13)	35	0,6666 to 69,33	Yes	*	0.0453	E	DKO (#13)
											WT vs. DKO (#14)	37	2,667 to 71,33	Yes	*	0.0336	F	DKO (#14)

## Sheet: Fig. 2E
			Untransfected	NAP1 (OE)		Unpaired t test
		Repl.1	0.787345	2.8544		P value	0.006
		Repl.2	1.0301	3.05723		P value summary	**
		Repl.3	1.18255	2.0968		Significantly different (P < 0.05)?	Yes
						One- or two-tailed P value?	Two-tailed
						t, df	t=5,315, df=4
