# Supplementary material for: Control of mitophagy initiation and progression by the TBK1 adaptors NAP1 and SINTBAD
Source: Nat Struct Mol Biol. 2024 Jun 25;31(11):1717–31. doi: 10.1038/s41594-024-01338-y (PMC11564117; doi:10.1038/s41594-024-01338-y)
Supplement: Supplementary file 8 — Statistical Source Data [file 41594_2024_1338_MOESM8_ESM.xlsx]

## Sheet: Fig. 3A
			CTL	#20	#26			Dunnett's multiple comparisons test	Mean Diff,	95,00% CI of diff,	Below threshold?	Summary	Adjusted P Value	A-?
		Repl.1	0.945381	2.437	2.33925			CTL vs. #20	-1.152	-1,705 to -0,5994	Yes	**	0.0018	B	#20
		Repl.2	1.11398	1.96981	2.11338			CTL vs. #26	-1.06	-1,613 to -0,5075	Yes	**	0.0028	C	#26
		Repl.3	0.940635	2.04952	1.72809

## Sheet: Fig. 3B
		Time (h)	NDP52			#20			#26					Tukey's multiple comparisons test	Mean Diff,	95,00% CI of diff,	Below threshold?	Summary	Adjusted P Value
		0	0.6	3.5	1.1	0.6	1.5	0.5	0.7	1.1	0.6
		2	73.3	74.4	68.9	59.3	49.8	55.2	59.6	54.4	59.9			Row 1
		4	88.9	91.69	89	84.2	76.7	78.4	84.8	82.4	80.8			NDP52 vs. #20	0.8667	-3,674 to 5,408	No	ns	0.677
		6	91.48	92.36	91.08	87.6	83.2	82.2	90	85	83.1			NDP52 vs. #26	0.9333	-4,110 to 5,977	No	ns	0.6293
		8	92.16	91.91	90.48	88.2	85.8	80.2	90.49	85.4	79.1			#20 vs. #26	0.06667	-1,450 to 1,583	No	ns	0.9806
														Row 2
														NDP52 vs. #20	17.43	4,756 to 30,11	Yes	*	0.0199
														NDP52 vs. #26	14.23	5,480 to 22,99	Yes	**	0.0097
														#20 vs. #26	-3.2	-15,84 to 9,437	No	ns	0.6332
														Row 3
														NDP52 vs. #20	10.1	-1,127 to 21,32	No	ns	0.064
														NDP52 vs. #26	7.197	1,788 to 12,60	Yes	*	0.0203
														#20 vs. #26	-2.9	-13,60 to 7,803	No	ns	0.5593
														Row 4
														NDP52 vs. #20	7.307	-1,763 to 16,38	No	ns	0.0775
														NDP52 vs. #26	5.607	-5,915 to 17,13	No	ns	0.1922
														#20 vs. #26	-1.7	-11,32 to 7,920	No	ns	0.8063
														Row 5
														NDP52 vs. #20	6.783	-6,228 to 19,80	No	ns	0.1748
														NDP52 vs. #26	6.52	-12,15 to 25,19	No	ns	0.3159
														#20 vs. #26	-0.2633	-15,43 to 14,90	No	ns	0.9977

## Sheet: Fig. 3C
		5KO	NDP52	#20	#26			Dunnett's multiple comparisons test	Mean Diff,	95,00% CI of diff,	Below threshold?	Summary	Adjusted P Value	B-?
	Repl.1	0.253361	8.78608	1.07202	1.05496			NDP52 vs. 5KO	5.153	2,110 to 8,196	Yes	**	0.0032	A	5KO
	Repl.2	2.20148	5.27063	0.752848	0.795113			NDP52 vs. #20	5.112	2,069 to 8,155	Yes	**	0.0033	C	#20
	Repl.3	0.545156	4.40126	1.2976	1.50805			NDP52 vs. #26	5.033	1,990 to 8,076	Yes	**	0.0037	D	#26

## Sheet: Fig. 3D
150 mM NaCl	NDP52-FIP200	NDP52-FIP200-TBK1	NDP52-FIP200-SINTBAD	NDP52-FIP200-SINTBAD-TBK1			300 mM NaCl	NDP52-FIP200	NDP52-FIP200-TBK1	NDP52-FIP200-SINTBAD	NDP52-FIP200-SINTBAD-TBK1				150 mM NaCl
	74.4455	173.001	145.173	118.348				79.9404	147.482	159.544	296.606
	121.644	122.448	75.0293	155.413				64.5855	103.858	171.294	253.325				Dunnett's multiple comparisons test	Mean Diff,	95,00% CI of diff,	Below threshold?	Summary	Adjusted P Value	A-?
	77.394	132.418	107.764	145.106				73.0698	89.4392	132.859	143.589				NDP52-FIP200 vs. NDP52-FIP200-TBK1	-20.93	-41,97 to 0,1138	No	ns	0.0516	B	NDP52-FIP200-TBK1
	158.057	97.4293	172.992	215.99				154.597	47.0289	264.217	119.72				NDP52-FIP200 vs. NDP52-FIP200-SINTBAD	-35.04	-55,55 to -14,54	Yes	***	0.0002	C	NDP52-FIP200-SINTBAD
	112.06	63.3351	137.302	117.3				164.204	88.7583	327.241	279.624				NDP52-FIP200 vs. NDP52-FIP200-SINTBAD-TBK1	-42.29	-63,71 to -20,87	Yes	****	<0,0001	D	NDP52-FIP200-SINTBAD-TBK1
	112.103	111.474	137.775	222.32				94.0898	137.671	145.363	114.051
	66.2349	119.244	102.008	116.008				111.317	82.4001	90.801	170.012
	92.9882	154.243	148.891	151.556				70.3846	149.285	188.841	96.759
	143.57	157.786	144.076	132.632				121.259	130.388	119.664	63.8705
	78.3689	102.069	179.942	211.504				117.428	131.435	150.306	149.799				300 mM NaCl
	51.4355	97.6791	101.205	182.554				99.9366	110.597	99.0995	146.603
	142.518	99.8887	252.996	145.666				86.0345	100.054	112.779	134.295				Dunnett's multiple comparisons test	Mean Diff,	95,00% CI of diff,	Below threshold?	Summary	Adjusted P Value	A-?
	78.9848	96.0488	99.6372	163.505				43.4939	73.1651	92.0183	164.271				NDP52-FIP200 vs. NDP52-FIP200-TBK1	-0.4891	-28,66 to 27,68	No	ns	>0,9999	B	NDP52-FIP200-TBK1
	121.391	98.3772	96.3991	199.95				96.9974	75.1982	67.0576	111.998				NDP52-FIP200 vs. NDP52-FIP200-SINTBAD	-50.77	-80,21 to -21,33	Yes	***	0.0002	C	NDP52-FIP200-SINTBAD
	113.969	78.6394	177.534	80.837				180.47	86.7028	132.61	107.547				NDP52-FIP200 vs. NDP52-FIP200-SINTBAD-TBK1	-64.88	-92,90 to -36,87	Yes	****	<0,0001	D	NDP52-FIP200-SINTBAD-TBK1
	89.1575	104.16	209.876	161.408				81.3872	56.8209	88.4684	135.609
	89.6298	97.0447	169.586	131.883				120.671	60.0786	97.1108	116.977
	105.786	86.3445	148.726	114.869				94.8525	93.1521	81.9944	74.5967
	70.2639	100.34	128.862	99.3071				45.2813	76.2284	57.6779	95.9314
	110.915	71.8652	97.8262	104.33				75.4584	67.1319	74.2105	182.649
	98.7737	74.4853	120.9	94.7109				142.888	82.4466	145.093	291.051
	125.525	96.7327	155.239	103.564				93.2264	93.6725	78.525	177.743
	110.356	72.5238	125.611	132.684				86.3868	56.191	69.646	217.023
	108.587	127.26	116.178	95.8027				122.79	80.3451	223.693	216.156
	89.9044	111.26	86.5983	125.689				105.186	141.086	133.424	236.794
	116.08	97.2685	85.9257	139.013				74.0644	161.599	100.266	169.85
	74.7575	88.2991	85.9816	117.895				119.214	101.538	193.672	185.168
	104.097	55.7316	141.003	138.968				94.4175	90.4521	55.2354	141.298
	128.391	70.4931	138.301	106.011				63.673	199.941	292.148	195.607
	80.5161	109.259	127.714	90.8817				102.324	165.353	271.905	283.935
	65.9625	127.24	108.064	261.322				135.389	137.724	270.725	183.14
	86.1351	116.564	218.165	159.35				105.468	95.5809	241.705	183.246
	123.656	85.9241	205.268	208.853				110.354	90.3061	162.307	174.37
	123.954	72.6397	74.9261	151.098				127.602	101.747	190.443	96.9512
	131.345	95.9644	148.036	112.284				87.7323	103.928	218.685	229.746
	155.116	105.06	136.783	211.855				111.649	69.7637	127.15	258.157
	86.0373	129.337	123.631	181.056				86.4063	135.062		283.29
	84.097	173.074	122.47	215.678				80.8016	73.3965		141.386
	75.9809	95.4389	172.582	123.766				74.9713	65.3349		145.907
	62.4999	190.663	198.412	81.1142					94.4529		109.033
	61.2936	185.998	128.452	81.1238					46.4744		66.8025
	153.943	196.196	158.972	114.139					129.895		91.144
	133.479	268.834	81.6108	101.291					97.8679		147.523
	80.9211	248.709	83.4415								71.7336
	56.133	249.413	87.7675
	121.916	154.599	110.233
	73.4626		264.138
	107.575		48.0591
	68.59		80.9892
			98.3386
			219.809

## Sheet: Fig. 3E
			5KO + DKO	5KO + 4KO			Unpaired t test
		Repl.1	0.97619	3.04762			P value	0.0011
		Repl.2	1.2619	2.71429			P value summary	**
		Repl.3	0.761905	2.19048			Significantly different (P < 0.05)?	Yes
		Repl.4	1	2.02381			One- or two-tailed P value?	Two-tailed
							t, df	t=5,808, df=6

## Sheet: Fig. 3F
			ULK1/2 DKO/penta KO			NAP1/SINTBAD/ULK1/2 4KO/penta KO					Dunnett's multiple comparisons test	Mean Diff,	95,00% CI of diff,	Below threshold?	Summary	Adjusted P Value
		OA	16.2595	14.2769	15.8169	0.42623	0.553333	0.473684
		OA/BX795	0.0703125	0.0408163	0.030303	0.318584	0.346457	0.306306			OA:ULK1/2 DKO/penta KO vs. OA:Group B	14.97	13,74 to 16,19	Yes	****	<0,0001
											OA:ULK1/2 DKO/penta KO vs. OA/BX795:ULK1/2 DKO/penta KO	15.4	14,18 to 16,63	Yes	****	<0,0001
											OA:ULK1/2 DKO/penta KO vs. OA/BX795:Group B	15.13	13,90 to 16,35	Yes	****	<0,0001
											Group B = NAP1/SINTBAD/ULK1/2 4KO/penta KO
