# Supplementary material for: Control of mitophagy initiation and progression by the TBK1 adaptors NAP1 and SINTBAD
Source: Nat Struct Mol Biol. 2024 Jun 25;31(11):1717–31. doi: 10.1038/s41594-024-01338-y (PMC11564117; doi:10.1038/s41594-024-01338-y)
Supplement: Supplementary file 10 — Statistical Source Data [file 41594_2024_1338_MOESM10_ESM.xlsx]

## Sheet: Fig. 4B
			WT NDP52				WT NAP1				5KO NAP1						Tukey's multiple comparisons test	Mean Diff,	95,00% CI of diff,	Below threshold?	Summary	Adjusted P Value
		untreated	6.8	4.6	2.1	4.3	7.8	4.2	2.6	3.7	0.8	3	9.8	2.7
		+ Rapalog	50.1	57.1	40.3	59.5	74.8	81.1	94.12	64.5	73.5	93.39	94.73	49.2			untreated:WT NDP52 vs. untreated:WT NAP1	-0.125	-24,52 to 24,27	No	ns	>0,9999
																	untreated:WT NDP52 vs. untreated:5KO NAP1	0.375	-24,02 to 24,77	No	ns	>0,9999
																	untreated:WT NDP52 vs. + Rapalog:WT NDP52	-47.3	-71,70 to -22,90	Yes	***	0.0001
																	untreated:WT NDP52 vs. + Rapalog:WT NAP1	-74.18	-98,58 to -49,78	Yes	****	<0,0001
																	untreated:WT NDP52 vs. + Rapalog:5KO NAP1	-73.26	-97,65 to -48,86	Yes	****	<0,0001
																	untreated:WT NAP1 vs. untreated:5KO NAP1	0.5	-23,90 to 24,90	No	ns	>0,9999
																	untreated:WT NAP1 vs. + Rapalog:WT NDP52	-47.18	-71,57 to -22,78	Yes	***	0.0001
																	untreated:WT NAP1 vs. + Rapalog:WT NAP1	-74.06	-98,45 to -49,66	Yes	****	<0,0001
																	untreated:WT NAP1 vs. + Rapalog:5KO NAP1	-73.13	-97,53 to -48,73	Yes	****	<0,0001
																	untreated:5KO NAP1 vs. + Rapalog:WT NDP52	-47.68	-72,07 to -23,28	Yes	****	<0,0001
																	untreated:5KO NAP1 vs. + Rapalog:WT NAP1	-74.56	-98,95 to -50,16	Yes	****	<0,0001
																	untreated:5KO NAP1 vs. + Rapalog:5KO NAP1	-73.63	-98,03 to -49,23	Yes	****	<0,0001
																	+ Rapalog:WT NDP52 vs. + Rapalog:WT NAP1	-26.88	-51,28 to -2,482	Yes	*	0.0261
																	+ Rapalog:WT NDP52 vs. + Rapalog:5KO NAP1	-25.96	-50,35 to -1,557	Yes	*	0.0333
																	+ Rapalog:WT NAP1 vs. + Rapalog:5KO NAP1	0.925	-23,47 to 25,32	No	ns	>0,9999

## Sheet: Fig. 4C
		-			Vps34 inh			BafA1					Tukey's multiple comparisons test	Mean Diff,	95,00% CI of diff,	Below threshold?	Summary	Adjusted P Value
	untreated	1.8	1.3	7.2									- vs. -	-78.73	-112,8 to -44,71	Yes	**	0.0099	A-B
	+ Rapalog	89.2	79.7	77.6	3.9	1.8	5.1	0.2	0.1	4.8			- vs. Vps34 inh	-0.1667	-8,647 to 8,313	No	ns	0.9988	A-C
													- vs. BafA1	1.733	-0,7110 to 4,178	No	ns	0.0954	A-D
													- vs. Vps34 inh	78.57	52,86 to 104,3	Yes	**	0.0056	B-C
													- vs. BafA1	80.47	47,92 to 113,0	Yes	**	0.0087	B-D
													Vps34 inh vs. BafA1	1.9	-4,936 to 8,736	No	ns	0.426	C-D

## Sheet: Fig. 4D
			WT			ΔNDP52			ΔFIP200			ΔTBK1					Tukey's multiple comparisons test	Mean Diff,	95,00% CI of diff,	Below threshold?	Summary	Adjusted P Value
		untreated	9.8	0.8	0.9	4.7	0.7	0.9	4.9	1	1	8	1.2	4.2
		+ Rapalog	94.73	74.7	93.33	94.76	74.6	92.64	93.24	68.9	91.55	14.3	6.3	11.2			untreated:WT vs. untreated:ΔNDP52	1.733	-20,55 to 24,02	No	ns	>0,9999
																	untreated:WT vs. untreated:ΔFIP200	1.533	-20,75 to 23,82	No	ns	>0,9999
																	untreated:WT vs. untreated:ΔTBK1	-0.6333	-22,92 to 21,65	No	ns	>0,9999
																	untreated:WT vs. + Rapalog:WT	-83.75	-106,0 to -61,47	Yes	****	<0,0001
																	untreated:WT vs. + Rapalog:ΔNDP52	-83.5	-105,8 to -61,21	Yes	****	<0,0001
																	untreated:WT vs. + Rapalog:ΔFIP200	-80.73	-103,0 to -58,44	Yes	****	<0,0001
																	untreated:WT vs. + Rapalog:ΔTBK1	-6.767	-29,05 to 15,52	No	ns	0.9583
																	untreated:ΔNDP52 vs. untreated:ΔFIP200	-0.2	-22,49 to 22,09	No	ns	>0,9999
																	untreated:ΔNDP52 vs. untreated:ΔTBK1	-2.367	-24,65 to 19,92	No	ns	>0,9999
																	untreated:ΔNDP52 vs. + Rapalog:WT	-85.49	-107,8 to -63,20	Yes	****	<0,0001
																	untreated:ΔNDP52 vs. + Rapalog:ΔNDP52	-85.23	-107,5 to -62,95	Yes	****	<0,0001
																	untreated:ΔNDP52 vs. + Rapalog:ΔFIP200	-82.46	-104,7 to -60,18	Yes	****	<0,0001
																	untreated:ΔNDP52 vs. + Rapalog:ΔTBK1	-8.5	-30,79 to 13,79	No	ns	0.8782
																	untreated:ΔFIP200 vs. untreated:ΔTBK1	-2.167	-24,45 to 20,12	No	ns	>0,9999
																	untreated:ΔFIP200 vs. + Rapalog:WT	-85.29	-107,6 to -63,00	Yes	****	<0,0001
																	untreated:ΔFIP200 vs. + Rapalog:ΔNDP52	-85.03	-107,3 to -62,75	Yes	****	<0,0001
																	untreated:ΔFIP200 vs. + Rapalog:ΔFIP200	-82.26	-104,5 to -59,98	Yes	****	<0,0001
																	untreated:ΔFIP200 vs. + Rapalog:ΔTBK1	-8.3	-30,59 to 13,99	No	ns	0.8901
																	untreated:ΔTBK1 vs. + Rapalog:WT	-83.12	-105,4 to -60,83	Yes	****	<0,0001
																	untreated:ΔTBK1 vs. + Rapalog:ΔNDP52	-82.87	-105,2 to -60,58	Yes	****	<0,0001
																	untreated:ΔTBK1 vs. + Rapalog:ΔFIP200	-80.1	-102,4 to -57,81	Yes	****	<0,0001
																	untreated:ΔTBK1 vs. + Rapalog:ΔTBK1	-6.133	-28,42 to 16,15	No	ns	0.9751
																	+ Rapalog:WT vs. + Rapalog:ΔNDP52	0.2533	-22,03 to 22,54	No	ns	>0,9999
																	+ Rapalog:WT vs. + Rapalog:ΔFIP200	3.023	-19,26 to 25,31	No	ns	0.9997
																	+ Rapalog:WT vs. + Rapalog:ΔTBK1	76.99	54,70 to 99,27	Yes	****	<0,0001
																	+ Rapalog:ΔNDP52 vs. + Rapalog:ΔFIP200	2.77	-19,52 to 25,06	No	ns	0.9998
																	+ Rapalog:ΔNDP52 vs. + Rapalog:ΔTBK1	76.73	54,45 to 99,02	Yes	****	<0,0001
																	+ Rapalog:ΔFIP200 vs. + Rapalog:ΔTBK1	73.96	51,68 to 96,25	Yes	****	<0,0001

## Sheet: Fig. 4E
			-				TBK1 inh						Tukey's multiple comparisons test	Mean Diff,	95,00% CI of diff,	Below threshold?	Summary	Adjusted P Value
		untreated	0.9	1	1.3		0.9	0.9	1
		+ Rapalog	79.3	91.13	89.5		0.7	3.1	2.9				untreated:- vs. untreated:TBK1 inh	0.1333	-8,432 to 8,699	No	ns	>0,9999
													untreated:- vs. + Rapalog:-	-85.58	-94,14 to -77,01	Yes	****	<0,0001
													untreated:- vs. + Rapalog:TBK1 inh	-1.167	-9,732 to 7,399	No	ns	0.9705
													untreated:TBK1 inh vs. + Rapalog:-	-85.71	-94,28 to -77,14	Yes	****	<0,0001
													untreated:TBK1 inh vs. + Rapalog:TBK1 inh	-1.3	-9,866 to 7,266	No	ns	0.9601
													+ Rapalog:- vs. + Rapalog:TBK1 inh	84.41	75,84 to 92,98	Yes	****	<0,0001
