# Supplementary material for: Control of mitophagy initiation and progression by the TBK1 adaptors NAP1 and SINTBAD
Source: Nat Struct Mol Biol. 2024 Jun 25;31(11):1717–31. doi: 10.1038/s41594-024-01338-y (PMC11564117; doi:10.1038/s41594-024-01338-y)
Supplement: Supplementary file 12 — Statistical Source Data [file 41594_2024_1338_MOESM12_ESM.xlsx]

## Sheet: Fig. 5C
		WT	#20	#26			Dunnett's multiple comparisons test	Mean Diff,	95,00% CI of diff,	Below threshold?	Summary	Adjusted P Value	A-?
	Repl.1	0.994168	2.47066	1.41705			WT vs. #20	-1.018	-2,025 to -0,01117	Yes	*	0.048	B	#20
	Repl.2	1.0533	1.88101	2.04993			WT vs. #26	-1.045	-2,052 to -0,03871	Yes	*	0.0435	C	#26
	Repl.3	0.952528	1.70197	2.66927

## Sheet: Fig. 5D
		WT	#20	#26		Dunnett's multiple comparisons test	Mean Diff,	95,00% CI of diff,	Below threshold?	Summary	Adjusted P Value	A-?
	Repl.1	0.966249	0.222098	0.0684572		WT vs. #20	0.6034	0,2996 to 0,9072	Yes	**	0.0023	B	#20
	Repl.2	0.767906	0.405977	0.240196		WT vs. #26	0.7023	0,3985 to 1,006	Yes	**	0.001	C	#26
	Repl.3	0.770387	0.0662077	0.0889125

## Sheet: Fig. 5E
		WT	#13	#14			Dunnett's multiple comparisons test	Mean Diff,	95,00% CI of diff,	Below threshold?	Summary	Adjusted P Value	A-?
	Repl.1	0.964866	1.16717	1.20144			WT vs. #13	-0.2757	-0,4774 to -0,07395	Yes	*	0.014	B	#13
	Repl.2	1.01617	1.26931	1.37125			WT vs. #14	-0.2626	-0,4643 to -0,06083	Yes	*	0.0173	C	#14
	Repl.3	1.01897	1.39062	1.21504

## Sheet: Fig. 5F
		WT	NAP1 (WT)	NAP1 (ΔTBK1)			Dunnett's multiple comparisons test	Mean Diff,	95,00% CI of diff,	Below threshold?	Summary	Adjusted P Value	A-?
	Repl.1	0.978406	2.25858	1.29904			WT vs. #13	-0.2757	-0,4774 to -0,07395	Yes	*	0.014	B	#13
	Repl.2	1.05215	3.28821	1.84095			WT vs. #14	-0.2626	-0,4643 to -0,06083	Yes	*	0.0173	C	#14
	Repl.3	0.969442	2.7624	1.10383
