# Supplementary material for: Control of mitophagy initiation and progression by the TBK1 adaptors NAP1 and SINTBAD
Source: Nat Struct Mol Biol. 2024 Jun 25;31(11):1717–31. doi: 10.1038/s41594-024-01338-y (PMC11564117; doi:10.1038/s41594-024-01338-y)
Supplement: Supplementary file 14 — Statistical Source Data [file 41594_2024_1338_MOESM14_ESM.xlsx]

## Sheet: Fig. 6A
		WT	5KO			Unpaired t test
	Repl.1	12.323	1.0765			P value	0.0107
	Repl.2	6.52	1.175			P value summary	*
	Repl.3	8.015	1.006			Significantly different (P < 0.05)?	Yes
						One- or two-tailed P value?	Two-tailed
						t, df	t=4,521, df=4

## Sheet: Fig. 6D
		penta KO + GFP-OPTN	penta KO + GFP-NDP52			Unpaired t test
	Repl.1	21.8788	1.26452			P value	0.0005
	Repl.2	20.0272	1.57143			P value summary	***
	Repl.3	15.8773	0.981481			Significantly different (P < 0.05)?	Yes
						One- or two-tailed P value?	Two-tailed
						t, df	t=10,09, df=4
