# Supplementary material for: Control of mitophagy initiation and progression by the TBK1 adaptors NAP1 and SINTBAD
Source: Nat Struct Mol Biol. 2024 Jun 25;31(11):1717–31. doi: 10.1038/s41594-024-01338-y (PMC11564117; doi:10.1038/s41594-024-01338-y)
Supplement: Supplementary file 16 — Statistical Source Data [file 41594_2024_1338_MOESM16_ESM.xlsx]

## Sheet: Fig. 7C
	Time (h)	Rapalog				OA				OA+Rapalog						Tukey's multiple comparisons test	Mean Diff,	95,00% CI of diff,	Below threshold?	Summary	Adjusted P Value
	0	1.66271	0.527241	2.69179	1.13379	1.30641	0.702988	2.28802	1.24717	1.54394	0.527241	3.09556	1.36054
	1	2.25653	0.527241	2.42261	2.04082	4.3943	0.878735	3.36474	4.30839	17.4584	12.8295	22.8802	28.458			Row 1
	2	2.13777	0.527241	3.36474	2.94785	28.266	16.1687	36.2046	50.907	63.8955	50.2636	70.6595	74.9433			Rapalog vs. OA	0.1177	-13,27 to 13,51	No	ns	0.9998
	3	2.61283	0.702988	4.17227	3.40136	66.7458	42.8822	83.1763	75.2834	87.4109	66.6081	91.9246	91.61			Rapalog vs. OA+Rapalog	-0.1279	-13,52 to 13,26	No	ns	0.9997
	4	3.08789	0.702988	5.24899	4.19501	78.8599	61.5114	93.4051	96.2585	94.0618	84.007	100	98.1859			OA vs. OA+Rapalog	-0.2457	-13,63 to 13,14	No	ns	0.9989
	5	3.68171	0.878735	6.86406	5.44218	83.0166	80.8436	94.6164	97.2789	97.7435	89.4552	99.5962	100
	6	5.70071	1.23023	10.9017	8.5034	84.2043	86.819	90.3096	99.2063	100	100	94.6164	98.1859			Row 2
																Rapalog vs. OA	-1.425	-14,81 to 11,96	No	ns	0.9647
																Rapalog vs. OA+Rapalog	-18.59	-31,98 to -5,207	Yes	**	0.0041
																OA vs. OA+Rapalog	-17.17	-30,56 to -3,782	Yes	**	0.0085
																Row 3
																Rapalog vs. OA	-30.64	-44,03 to -17,25	Yes	****	<0,0001
																Rapalog vs. OA+Rapalog	-62.7	-76,08 to -49,31	Yes	****	<0,0001
																OA vs. OA+Rapalog	-32.05	-45,44 to -18,67	Yes	****	<0,0001
																Row 4
																Rapalog vs. OA	-64.3	-77,69 to -50,91	Yes	****	<0,0001
																Rapalog vs. OA+Rapalog	-81.67	-95,05 to -68,28	Yes	****	<0,0001
																OA vs. OA+Rapalog	-17.37	-30,75 to -3,979	Yes	**	0.0077
																Row 5
																Rapalog vs. OA	-79.2	-92,59 to -65,81	Yes	****	<0,0001
																Rapalog vs. OA+Rapalog	-90.75	-104,1 to -77,37	Yes	****	<0,0001
																OA vs. OA+Rapalog	-11.55	-24,94 to 1,833	No	ns	0.104
																Row 6
																Rapalog vs. OA	-84.72	-98,11 to -71,33	Yes	****	<0,0001
																Rapalog vs. OA+Rapalog	-92.48	-105,9 to -79,09	Yes	****	<0,0001
																OA vs. OA+Rapalog	-7.76	-21,15 to 5,628	No	ns	0.3516
																Row 7
																Rapalog vs. OA	-83.55	-96,94 to -70,16	Yes	****	<0,0001
																Rapalog vs. OA+Rapalog	-91.62	-105,0 to -78,23	Yes	****	<0,0001
																OA vs. OA+Rapalog	-8.066	-21,45 to 5,322	No	ns	0.3238

## Sheet: Fig. 7E
	Lane	OPTN	NAP1	NDP52
	8	100	0	0
	11	97.88	4.99	26.21
	12	78.67	7.84	44.51
	13	30.76	56.39	100
	14	21.09	100	93.62
