# Supplementary material for: Control of mitophagy initiation and progression by the TBK1 adaptors NAP1 and SINTBAD
Source: Nat Struct Mol Biol. 2024 Jun 25;31(11):1717–31. doi: 10.1038/s41594-024-01338-y (PMC11564117; doi:10.1038/s41594-024-01338-y)
Supplement: Supplementary file 19 — Statistical Source Data [file 41594_2024_1338_MOESM19_ESM.xlsx]

## Sheet: ED Fig. 2B
		ULK1/2 DKO/penta KO			NAP1/SINTBAD/ULK1/2 4KO/penta KO					Uncorrected Fisher's LSD	Mean Diff,	95,00% CI of diff,	Below threshold?	Summary	Individual P Value
	OA	7.47733	9.60323	6.03478	6.10659	4.06633	4.84325
	OA/BX795	3.43179	2.43502	2.65389	1.71434	1.32009	0.721491			OA:ULK1/2 DKO/penta KO vs. OA:Group B	2.7	0,6356 to 4,764	Yes	*	0.0167
										OA:ULK1/2 DKO/penta KO vs. OA/BX795:ULK1/2 DKO/penta KO	4.865	2,801 to 6,929	Yes	***	0.0006
										OA:ULK1/2 DKO/penta KO vs. OA/BX795:Group B	6.453	4,389 to 8,517	Yes	****	<0,0001
										OA:Group B vs. OA/BX795:ULK1/2 DKO/penta KO	2.165	0,1011 to 4,229	Yes	*	0.0419
										OA:Group B vs. OA/BX795:Group B	3.753	1,689 to 5,817	Yes	**	0.003
										OA/BX795:ULK1/2 DKO/penta KO vs. OA/BX795:Group B	1.588	-0,4758 to 3,652	No	ns	0.1139
