# Supplementary material for: Control of mitophagy initiation and progression by the TBK1 adaptors NAP1 and SINTBAD
Source: Nat Struct Mol Biol. 2024 Jun 25;31(11):1717–31. doi: 10.1038/s41594-024-01338-y (PMC11564117; doi:10.1038/s41594-024-01338-y)
Supplement: Supplementary file 20 — Statistical Source Data [file 41594_2024_1338_MOESM20_ESM.xlsx]

## Sheet: ED Fig. 3C
		WT NAP1			WT SINTBAD			5KO SINTBAD					Tukey's multiple comparisons test	Mean Diff,	95,00% CI of diff,	Below threshold?	Summary	Adjusted P Value
	untreated	3.1	8.3	8	4.2	1.4	3.9	7.5	6.3	4.1
	+ Rapalog	84	77.3	90.35	74.7	69.6	87.2	70.4	80.3	89.3			untreated:WT NAP1 vs. untreated:WT SINTBAD	3.3	-13,60 to 20,20	No	ns	0.9837
													untreated:WT NAP1 vs. untreated:5KO SINTBAD	0.5	-16,40 to 17,40	No	ns	>0,9999
													untreated:WT NAP1 vs. + Rapalog:WT NAP1	-77.42	-94,32 to -60,52	Yes	****	<0,0001
													untreated:WT NAP1 vs. + Rapalog:WT SINTBAD	-70.7	-87,60 to -53,80	Yes	****	<0,0001
													untreated:WT NAP1 vs. + Rapalog:5KO SINTBAD	-73.53	-90,43 to -56,63	Yes	****	<0,0001
													untreated:WT SINTBAD vs. untreated:5KO SINTBAD	-2.8	-19,70 to 14,10	No	ns	0.9922
													untreated:WT SINTBAD vs. + Rapalog:WT NAP1	-80.72	-97,62 to -63,82	Yes	****	<0,0001
													untreated:WT SINTBAD vs. + Rapalog:WT SINTBAD	-74	-90,90 to -57,10	Yes	****	<0,0001
													untreated:WT SINTBAD vs. + Rapalog:5KO SINTBAD	-76.83	-93,73 to -59,93	Yes	****	<0,0001
													untreated:5KO SINTBAD vs. + Rapalog:WT NAP1	-77.92	-94,82 to -61,02	Yes	****	<0,0001
													untreated:5KO SINTBAD vs. + Rapalog:WT SINTBAD	-71.2	-88,10 to -54,30	Yes	****	<0,0001
													untreated:5KO SINTBAD vs. + Rapalog:5KO SINTBAD	-74.03	-90,93 to -57,13	Yes	****	<0,0001
													+ Rapalog:WT NAP1 vs. + Rapalog:WT SINTBAD	6.717	-10,18 to 23,62	No	ns	0.7617
													+ Rapalog:WT NAP1 vs. + Rapalog:5KO SINTBAD	3.883	-13,02 to 20,78	No	ns	0.9673
													+ Rapalog:WT SINTBAD vs. + Rapalog:5KO SINTBAD	-2.833	-19,73 to 14,07	No	ns	0.9917

## Sheet: ED Fig. 3D
		-			TBK1 inh					Tukey's multiple comparisons test	Mean Diff,	95,00% CI of diff,	Below threshold?	Summary	Adjusted P Value
	untreated	1.4	2.4	1.9	2	2.7	1.7
	+ Rapalog	86.9	89.3	89.1	15.3	19.2	18.1			untreated:- vs. untreated:TBK1 inh	-0.2333	-3,523 to 3,056	No	ns	0.9955
										untreated:- vs. + Rapalog:-	-86.53	-89,82 to -83,24	Yes	****	<0,0001
										untreated:- vs. + Rapalog:TBK1 inh	-15.63	-18,92 to -12,34	Yes	****	<0,0001
										untreated:TBK1 inh vs. + Rapalog:-	-86.3	-89,59 to -83,01	Yes	****	<0,0001
										untreated:TBK1 inh vs. + Rapalog:TBK1 inh	-15.4	-18,69 to -12,11	Yes	****	<0,0001
										+ Rapalog:- vs. + Rapalog:TBK1 inh	70.9	67,61 to 74,19	Yes	****	<0,0001
