# Supplementary material for: Control of mitophagy initiation and progression by the TBK1 adaptors NAP1 and SINTBAD
Source: Nat Struct Mol Biol. 2024 Jun 25;31(11):1717–31. doi: 10.1038/s41594-024-01338-y (PMC11564117; doi:10.1038/s41594-024-01338-y)
Supplement: Supplementary file 21 — Statistical Source Data [file 41594_2024_1338_MOESM21_ESM.xlsx]

## Sheet: ED Fig. 4G
		WT			6x Ala
	untreated	3	1.6		2.2	2.5
	+ Rapalog	90.4	88.8		93.8	91.4
