# Supplementary material for: Control of mitophagy initiation and progression by the TBK1 adaptors NAP1 and SINTBAD
Source: Nat Struct Mol Biol. 2024 Jun 25;31(11):1717–31. doi: 10.1038/s41594-024-01338-y (PMC11564117; doi:10.1038/s41594-024-01338-y)
Supplement: Supplementary file 23 — Statistical Source Data [file 41594_2024_1338_MOESM23_ESM.xlsx]

## Sheet: ED Fig. 5
	Lane	OPTN	NAP1
	6	100	0
	8	70.21	63.75
	9	23.44	79.15
	10	14.42	100
