# Supplementary material for: Control of mitophagy initiation and progression by the TBK1 adaptors NAP1 and SINTBAD
Source: Nat Struct Mol Biol. 2024 Jun 25;31(11):1717–31. doi: 10.1038/s41594-024-01338-y (PMC11564117; doi:10.1038/s41594-024-01338-y)
Supplement: Supplementary file 25 — Statistical Source Data [file 41594_2024_1338_MOESM25_ESM.xlsx]

## Sheet: ED Fig. 6B
		5KO + OPTN			5KO + OPTN + NAP1/SINTBAD DKO (#20)			5KO + OPTN + NAP1/SINTBAD DKO (#26)					Dunnett's multiple comparisons test	Mean Diff,	95,00% CI of diff,	Below threshold?	Summary	Adjusted P Value
	0	0.356295	2.67753	1.21762	0.356295	4.54016	1.21762	0.356295	4.42375	1.21762
	2	28.6223	31.4319	26.7877	40.6176	46.5658	55.7779	45.4869	47.7299	59.9956			Row 1
	4	89.3112	99.6508	96.3029	90.9739	99.4179	97.7419	91.0926	100	96.5242			5KO + OPTN vs. Group B	-0.6209	-6,153 to 4,911	No	ns	0.8802
	6	95.7245	94.1793	98.2953	98.8124	90.1048	99.513	97.7435	92.2002	100			5KO + OPTN vs. Group C	-0.5821	-5,926 to 4,762	No	ns	0.8885
	8	98.6936	88.5914	96.8563	100	82.5378	96.5242	98.8124	86.1467	94.8638
													Row 2
													5KO + OPTN vs. Group B	-18.71	-39,94 to 2,529	No	ns	0.0656
													5KO + OPTN vs. Group C	-22.12	-43,92 to -0,3261	Yes	*	0.0484
													Row 3
													5KO + OPTN vs. Group B	-0.9563	-14,34 to 12,42	No	ns	0.9594
													5KO + OPTN vs. Group C	-0.784	-14,18 to 12,61	No	ns	0.9725
													Row 4
													5KO + OPTN vs. Group B	-0.077	-13,93 to 13,78	No	ns	0.9996
													5KO + OPTN vs. Group C	-0.5815	-10,67 to 9,507	No	ns	0.9648
													Row 5
													5KO + OPTN vs. Group B	1.693	-21,19 to 24,57	No	ns	0.9476
													5KO + OPTN vs. Group C	1.439	-14,91 to 17,79	No	ns	0.9392
													Group B = 5KO + OPTN + NAP1/SINTBAD DKO (#20)
													Group C = 5KO + OPTN + NAP1/SINTBAD DKO (#26)
