# Supplementary material for: Control of mitophagy initiation and progression by the TBK1 adaptors NAP1 and SINTBAD
Source: Nat Struct Mol Biol. 2024 Jun 25;31(11):1717–31. doi: 10.1038/s41594-024-01338-y (PMC11564117; doi:10.1038/s41594-024-01338-y)
Supplement: Supplementary file 26 — Statistical Source Data [file 41594_2024_1338_MOESM26_ESM.xlsx]

## Sheet: ED Fig. 7B
	Time (h)	WT			WT + NAP1 (WT)			WT + NAP1 (ΔTBK1)					Tukey's multiple comparisons test	Mean Diff,	95,00% CI of diff,	Below threshold?	Summary	Adjusted P Value
	0	2.63488	10.0376	6.27353	0.878294	9.91217	5.89711	0.752823	3.3877	8.53199
	2	48.808	32.9987	29.3601	8.03011	10.5395	13.0489	38.394	25.9724	31.1167			Row 1
	4	89.8369	74.2785	72.6474	67.2522	62.8607	60.3513	85.6964	73.5257	73.1493			WT vs. WT + NAP1 (WT)	0.7528	-12,18 to 13,69	No	ns	0.9887
	6	96.1104	82.936	79.0464	86.4492	83.4379	80.803	94.1029	81.6813	78.7955			WT vs. WT + NAP1 (ΔTBK1)	2.091	-10,84 to 15,03	No	ns	0.9164
	8	100	88.5822	85.5709	89.8369	81.9322	80.1757	95.734	87.0765	86.8256			WT + NAP1 (WT) vs. WT + NAP1 (ΔTBK1)	1.338	-11,60 to 14,27	No	ns	0.9648
													Row 2
													WT vs. WT + NAP1 (WT)	26.52	13,58 to 39,45	Yes	****	<0,0001
													WT vs. WT + NAP1 (ΔTBK1)	5.228	-7,707 to 18,16	No	ns	0.5848
													WT + NAP1 (WT) vs. WT + NAP1 (ΔTBK1)	-21.29	-34,22 to -8,353	Yes	***	0.0009
													Row 3
													WT vs. WT + NAP1 (WT)	15.43	2,498 to 28,37	Yes	*	0.0167
													WT vs. WT + NAP1 (ΔTBK1)	1.464	-11,47 to 14,40	No	ns	0.9581
													WT + NAP1 (WT) vs. WT + NAP1 (ΔTBK1)	-13.97	-26,90 to -1,034	Yes	*	0.0322
													Row 4
													WT vs. WT + NAP1 (WT)	2.468	-10,47 to 15,40	No	ns	0.8857
													WT vs. WT + NAP1 (ΔTBK1)	1.171	-11,76 to 14,11	No	ns	0.9729
													WT + NAP1 (WT) vs. WT + NAP1 (ΔTBK1)	-1.297	-14,23 to 11,64	No	ns	0.9669
													Row 5
													WT vs. WT + NAP1 (WT)	7.403	-5,532 to 20,34	No	ns	0.3482
													WT vs. WT + NAP1 (ΔTBK1)	1.506	-11,43 to 14,44	No	ns	0.9557
													WT + NAP1 (WT) vs. WT + NAP1 (ΔTBK1)	-5.897	-18,83 to 7,038	No	ns	0.5071
