# Supplementary material for: Control of mitophagy initiation and progression by the TBK1 adaptors NAP1 and SINTBAD
Source: Nat Struct Mol Biol. 2024 Jun 25;31(11):1717–31. doi: 10.1038/s41594-024-01338-y (PMC11564117; doi:10.1038/s41594-024-01338-y)
Supplement: Supplementary file 27 — Statistical Source Data [file 41594_2024_1338_MOESM27_ESM.xlsx]

## Sheet: ED Fig. 8
			OPTN (FL)			OPTN (2-119)					Tukey's multiple comparisons test	Mean Diff,	95,00% CI of diff,	Below threshold?	Summary	Adjusted P Value
		untreated	1.3	4.9	4.6	1.7	2.8	2.5
		+ Rapalog	88.5	65.6	65.5	77	75.6	71.9			untreated:OPTN (FL) vs. untreated:OPTN (2-119)	1.267	-16,60 to 19,14	No	ns	0.9955
											untreated:OPTN (FL) vs. + Rapalog:OPTN (FL)	-69.6	-87,47 to -51,73	Yes	****	<0,0001
											untreated:OPTN (FL) vs. + Rapalog:OPTN (2-119)	-71.23	-89,10 to -53,36	Yes	****	<0,0001
											untreated:OPTN (2-119) vs. + Rapalog:OPTN (FL)	-70.87	-88,74 to -53,00	Yes	****	<0,0001
											untreated:OPTN (2-119) vs. + Rapalog:OPTN (2-119)	-72.5	-90,37 to -54,63	Yes	****	<0,0001
											+ Rapalog:OPTN (FL) vs. + Rapalog:OPTN (2-119)	-1.633	-19,50 to 16,24	No	ns	0.9906
